# Supplementary material for: Genome-Wide Identification of the Ginkgo (Ginkgo biloba L.) LBD Transcription Factor Gene and Characterization of Its Expression
Source: Int J Mol Sci. 2022 May 13;23(10):5474. doi: 10.3390/ijms23105474 (PMC9141976; doi:10.3390/ijms23105474)
Supplement: Supplementary file 1 [file ijms-23-05474-s001.zip]

Archive with 1 entries (1 files):
- ijms-1684834-supplementary.pdf
